# Supplementary material for: Magnetic Resonance Imaging of Changes in Abdominal Compartments in Obese Diabetics during a Low-Calorie Weight-Loss Program
Source: PLoS One. 2016 Apr 25;11(4):e0153595. doi: 10.1371/journal.pone.0153595 (PMC4844151; doi:10.1371/journal.pone.0153595)
Supplement: S1 Data — (XLSX) [file pone.0153595.s001.xlsx]

## Sheet: Blatt1
Phantom in%	0	10	20	30	40	50
MRS in %	1.06	8.63	17.45	25.68	33.9	46.15
PDFF1 in %	0.86	9.7	19.7	28.9	41.2	55.5
PDFF2 in %	-0.9	8.3	19.4	25.8	36.7	39.1
PDFF3 in %	-0.3	8.88	19.4	31.5	40.4	48.8
