# Supplementary material for: Magnetic Resonance Imaging of Changes in Abdominal Compartments in Obese Diabetics during a Low-Calorie Weight-Loss Program
Source: PLoS One. 2016 Apr 25;11(4):e0153595. doi: 10.1371/journal.pone.0153595 (PMC4844151; doi:10.1371/journal.pone.0153595)
Supplement: S2 Data — (XLSX) [file pone.0153595.s002.xlsx]

## Sheet: Alles
	sex	age	insulin	weight0	weight1	weight2	BMI0	BMI1	BMI2	WHR0	WHR1	WHR2	ALT0	ALT2	AST0	AST2	GGT0	GGT2	trig0	trig2	chol0	chol2	LDL0	LDL2	HDL0	HDL2	liver0	liver1	liver2	pancreas0	pancreas1	pancreas2	spleen0	spleen1	spleen2	bone0	bone1	bone2	psoas0	psoas1	psoas2	muscle0	muscle1	muscle2	visc0	visc1	visc2	subcu0	subcu1
102	1	53	0	115.1	107.5	106.6	39.8	37.2	36.9	0.87	0.85	0.92	0.92	0.46	0.34	0.29	0.63	0.39	2.43	2.67	5.3	5.4	3.44	3.61	0.87	1.07	39.4	22.6	19.6	2.27	1.1	2.17	0.905	1.4	0.2	40.62	37.12	38.14	-3.8	-2.9	-1.9	243.858	240.666	246.78	2358.17	1607.96	799.27	5.822	5.549
103	1	58	0	82.9	76.3	79.2	29	26.7	27.2	0.87	0.87	0.87	1.2	1.7	0.46	0.59	2	3.3	2.11	1.88	5.1	4.8	2.8	2.76	1.4	1.62	13.1	5.5	5.8	0.43	1.2	2.03	1.1	1.9	1.6	69.52	62.26	64.42	1.8	-2.9	-2.41	200.095	172.836	184.601	3044.92	2132.84	1771.84	3.093	2.274
104	0	59	0	110.3	101.8	103.7	33.6	31.1	31.7	1.03	1.03	0.99	0.79	0.62	0.65	0.41	0.78	0.98	42.3	12.34	6.3	4.5	0.94	1.33	0.41	0.68	31.6	14.2	13.5	0	0.73	1.03	-0.4	1.4	3.63	64.98	52.38	55.94	-0.9	1.1	0.55	290.808	263.783	258.594	3629.38	2944.04	1673.29	1.728	1.637
105	0	70	0	128.3	112.7	108.6	34.1	29.9	28.9	1.1	1.02	1.04	0.53	0.45	0.35	0.24	0.86	1.2	2.41	2.48	4.4	4.6	2.19	2.49	1.53	1.54	10.6	3.5	2.7	35.97	31.63	26.07	-1.5	-0.8	-0.02	71.28	66.62	67.14	9.5	6.4	-1	296.406	235.883	266.475	7258.38	3751.01	5775.05	1.834	1.502
106	1	69	0	104.3	95.9	94	37.9	34.8	34.1	0.89	0.94	0.89	0.55	0.38	0.26	0.29	0.43	0.37	1.61	2.34	7.1	6.4	4.73	4.37	1.38	1.47	21.2	8.1	7	25.83	28.63	30.97	3.2	3.1	-0.7	65	61.9	59.32	1.35	-2.4	0.4	235.548	235.804	227.407	2767.52	3182.32	1773.75	3.775	3.789
107	1	58	1	118.7	110.3	111.4	45.2	42	42.4	0.9	0.9	1	0.8	0.42	0.37	0.26	0.66	0.3	1.68	1.66	4.3	3.9	2.64	2.36	1.24	1.08	24.1	10	5.5	12.73	10.23	8.87	2.4	1	0.6	53.04	53.26	46.96	-4.5	-4.1	0.4	281.461	275.201	264.939	4661.48	4052.92	1507.24	2.691	2.548
108	0	59	1	143.9	130.4	124.3	45.9	41.6	39.7	0.98	0.98	0.98	0.4	0.34	0.24	0.2	0.37	0.47	1.45	1.52	3.5	4.6	2.36	3.13	0.74	0.74	5.2	3.7	4.1	7	5.1	5.97	-1.4	2.6	1.5	27.32	31.44	27.02	2.2	-0.2	0.5	347.939	330.068	313.93	581.81	693.3	1349.84	3.023	2.654
201	1	60	1	95.6	86.9	82.1	33.9	30.8	29.1	1	0.96	0.89	0.46	0.36	0.29	0.37	1.3	0.86	4.63	2.6	4.7	3	2.4	1.61	0.69	0.6	13.2	4.26	3.07	6.8	11	8.4	5.42	0.63	0.31	43.66	44.1	45.02	0.72	1.92	1.43	235.198	218.548	208.48	3354.7	3121.46	2532.72	4.139	3.957
202	1	58	1	87.1	77.4	72.1	34	30.2	28.2	0.81	0.78	0.85	0.44	0.49	0.36	0.26	0.5	0.41	0.7	0.93	3.1	2.6	1.3	1.08	1.48	1.25	3.57	2.8	2.79	7.5	9	8.2	0	-2.8	1.2	58.26	63.92	62.31	-1.2	-1.5	1.27	189.41	179.62	185.222	2232.22	2096.65	1355.36	3.275	2.739
203	1	49	0	95.6	86.7	88.2	30.9	28	28.5	0.95	0.86	0.93	0.86	0.48	1.1	0.76	1.3	0.99	6.24	2.61	6.2	6.2	3.73	4.29	0.95	1.26	24.93	9.84	13.29	12.6	10.3	13.3	2.06	0.32	-0.4	68.32	60.24	61.55	0.34	2	-0.19	232.161	218.428	216.033	2175.6	1655.59	1872.73	2.967	2.047
204	1	53	1	59.8	56.6	54.6	29.2	27.7	26.7	0.83	0.79	0.85	0.49	0.51		0.32	0.83	0.64	0.81	0.98	5.3	5.1	3.41	3.28	1.55	1.77	8.81	5.31	5.5	9	14.2	9.7	1.7	0.34	4.5	57.47	57.28	58.2	3.35	-3.9	-4.2	161.443	160.73	167.234	1462.57	975.56	855.79	3.275	3.184
205	1	65	1	75.1	68	64.7	32.5	29.4	28	0.84	0.85	0.89	0.31	0.38	0.29	0.33	0.46	0.41	1.82	1.44	4.2	4.4	2.05	2.06	1.49	1.83	10.15	4.5	3.8	6.8	10.5	9.2	1.95	1.63	-4.9	62.44	58.1	61.08	3	-2	0.34	210.278	168.237	202.13	3196.02	2371.08	1419.96	3.047	2.775
206	1	52	1	116.1	104.4	94.7	41.1	37	33.6	0.9	0.9	0.92	1.4	0.5	0.95	0.27	2.5	0.91	2.14	1.58	7.1	4.8	5.33	3.36	1.37	1.13	20.88	4.85	4.6	18.7	32.2	32	0	3.2	-0.3	60.06	58.73	65.87	0	0.33	-0.9	253.689	249.21	190.903	3082.33	1622.63	978.17	2.321	2.775
208	0	65	1	93.3	83.3	77.7	32.3	28.8	26.9	1	1	0.95	0.72	0.31	0.4	0.29	0.61	0.36	3.36	2.31	5.5	4.5	3.18	2.29	1.19	1.07	25.34	8.96	3.4	8	9	10.1	2.42	-4.2	3.6	47.63	42.51	39.2	5.64	2.42	0.56	266.781	248.546	226.774	2140.94	2155.67	1384.29	1.455	1.365
209	1	51	0	121.9	106.8	99.7	40.3	35.3	32.9	0.95	0.87	0.86	0.61	0.32	0.27	0.22	0.31	0.19	1.59	1.86	4.9	4.5	3.28	2.97	0.98	0.82	22.48	8.81	5.83	34.6	33.8	31.8	-4.6	0.36	-3.9	38.51	38.43	37.33	-2.4	0.9	0.98	295.796	229.755	255.725	4124.42	2476.83	1586.64	3.834	3.457
211	1	59	0	118.2	107.4	99.5	46.8	43	39.4	0.93	0.93	0.95	0.41	0.4	0.2	0.22	0.47	0.36	4.68	2.62	7.6	6.9	4.5	4.69	0.85	0.89	10.73	5.88	2.79	16.4	17.1	12.3	0.1	0.32	-0.9	43.4	58.57	60.33	1.3	-0.7	-2.3	305.399	256.079	227.321	5017.37	1580.56	1608.04	3.594	3.048
212	1	62	1	127.1	119.1	119.7	45	42.2	42.4	0.93	0.91	0.95	0.44	0.29	0.28	0.24	0.67	0.43	3.54	1.73	5.1	4.4	2.91	2.69	1.14	1.1	14.16	6.07	7.31	36.5	64.7	67.8	-4.2	-4.6	1.69	65.18	60.22	64.46	4.34	1.34	1.63	238.188	252.615	278.301	3476.68	4095.17	2620.16	3.441	2.876
301	1	50	0	101.7	89.8	81.4	37.4	33	29.9	0.83	0.85	0.87	0.18	0.2	0.21	0.28	0.44	0.21	1.44	1.23	4.7	5	2.67	2.94	1.58	1.66	4.27	3.41	2.39	9.2	14	9.3	-1.2	-2.7	-2.3	50.6	50.29	50.68	4.4	-4	-1.13	221.248	210.905	174.127	3091.73	1699.7	1321.53	4.97	4.196
305	1	65	1	113.9	108.3	107.5	41.8	39.8	39.5	0.9	0.97	0.88	0.47	0.43	0.29	0.31	0.95	0.81	1.42	1.16	5.1	5	3.58	3.1	1.28	1.3	10.72	8.64	5.94	18.4	16.5	13.2	5.24	1.7	3.03	72.61	50.82	55.52	-1.18	1	-2.2	194.316	230.431	264.744	3545.28	5252.13	4588.05	2.517	2.395
307	0	69	1	106.5	95.9	90.6	32.2	29	27.4	1.07	1.02	0.99	0.77	0.39	0.88	0.3	1.1	0.39	3.93	0.82	2.1	2.7	0.81	1.35	0.54	1.15	6.42	2.61	4.82	18.9	11.2	7.6	6.13	3.8	-0.53	15.93	11.76	43.52	1.66	0.49	-0.82	285.075	246.645	271.37	1679.82	1291.43	1216.06	1.956	1.588
401	1	63	0	114.2	100.8	91.7	43.5	38.4	34.9	0.92	0.94	0.92	0.75	0.69	0.33	0.28	1.5	1.3	2.93	1.53	5.7	4.9	3.51	2.98	1.49	1.28	10.58	7.45	5.76	7.3	8.7	9	4.62	-2.1	-0.9	55.13	48.8	60.7	-1.06	2.4	-0.3	299.426	269.919	237.469	5869.68	4936.2	3249.15	2.021	1.949
402	0	57	1	86.8	76.8	76.5	28.3	25.1	25	1.13	1.07	1.03	0.62	0.42	0.31	0.36	0.72	1	2.29	0.9	4.2	4.1	2.38	2.56	1.15	1.39	16.5	3.74	1.12	10.9	7.8	5.7	1.7	-2.2	0.03	57.62	51.49	53.55	1.27	1.09	1.1	239.48	229.799	223.565	4828.92	1942.54	2314.06	1.271	1.229
403	1	36	1	87	83.3	82.3	29.4	28.2	27.8	0.91	0.94	0.95	0.35	0.37	0.19	0.21	0.41	0.36	1.58	1.47	5.3	4.6	2.52	4.6	2.04	1.91	3.49	3.24	2.16	8.2	9.1	9.5	0.1	2.4	2.26	40.57	39.44	40.28	0.1	-2.1	-2.9	199.663	180.383	181.881	1886.15	1593.27	2107.41	2.859	2.314
405	0	66	0	101.7	90.5	86.7	32.1	28.6	27.4	1	0.98	1.01	0.77	0.46	0.29	0.23	1.3	0.92	2.62	2.53	3.6	3.3	2.3	1.89	0.7	0.79	21.28	3.34	2.53	12.5	9.7	7.8	-0.01	1.26	1.04	65.11	51.77	44.47	3.4	2.07	0.49	252.477	209.503	211.717	3248.64	2359.63	2119.06	1.952	1.724
407	0	58	0	142.6	124	112.5	40.8	35.5	32.2	1.07	1.08	1.03	1.6	0.62	0.81	0.41	1.4	0.46	0.99	0.72	4.5	3.2	2.64	1.84	1.3	1.09	19.26	6.38	2.55	8.9	7.1	5.5	-0.9	2.02	0.6	40.62	29.25	20.41	-0.4	1.88	1.83	298.831	297.536	289.116	1934.37	2562.19	956.26	5.024	4.865
408	1	54	0	110.2	99.3	92.9	39.5	35.6	33.3	0.99	0.91	0.9	0.61	0.39	0.39	0.26	0.31	0.27	0.95	1.03	4.5	4.2	2.72	2.78	1.21	1.11	17.26	8.38	3.16	66.3	74.7	75.7	1.6	-0.41	0.46	69.15	63	61.85	-0.05	-3.1	4	263.56	234.672	205.483	3175.4	3089.53	2142.55	4.803	4.424
409	1	60	1	78.5	74.1	71.8	31.5	29.7	28.8	0.97	0.92	0.91	0.54	0.24	0.32	0.19	0.28	0.16	2.29	1.65	5.5	4.2	2.81	2.15	1.82	1.54	14.27	4.84	1.74	9	6.1	7.2	0.91	1.72	1.7	56.11	49.21	48.52	0.4	2.89	0.85	200.462	190.194	186.348	2076.45	1696.04	1369.93	2.178	2.087
410	0	54	0	86	73.3	72.8	30.1	25.7	25.5	1.01	0.96	0.94	0.58	0.42	0.32	0.3	0.84	0.41	4.19	1.85	8	6.4	5.61	4.5	0.64	0.91	10.36	2.13	1.71	7.8	6	6.4	2.06	0.35	1.48	54.01	36.23	44.62	2.14	0.11	0	246.93	219.592	210.769	3363.05	848.33	412.78	1.407	1.044
411	0	63	0	94.3	84.2	88.6	32.6	29.1	30.7	0.94	1.04	1.05	0.47	0.31	0.45	0.36	0.59	0.75	2.29	1.9	5.5	6	4.01	4.35	0.94	1	24.53	3.37	5.91	7.1	7.2	8	-5.1	1.17	-5.8	67.32	50.83	53.24	1.2	-0.68	1.11	212.421	223.053	233.068	6709.43	4321.39	2045.24	1.47	0.918
																			trig = triglyceride		chol = cholesterol
	0 = male		0 = no	0 = baseline
	1 = female		1 = yes	1 = after six weeks
				2 = after 15 weeks
[truncated: 1 more columns]
